# Supplementary material for: A Golden Jackal based optimal operation and optimization of a virtual power plant involving renewable resources
Source: Sci Rep. 2025 Jul 7;15:24275. doi: 10.1038/s41598-025-09164-y (PMC12234729; doi:10.1038/s41598-025-09164-y)
Supplement: Supplementary file 1 — Supplementary Material 1 [file 41598_2025_9164_MOESM1_ESM.zip]

Archive with 15 entries (14 files):
- Supplementary Files_Anubhav/
- Supplementary Files_Anubhav/ESS_cons.m
- Supplementary Files_Anubhav/EV_cons.m
- Supplementary Files_Anubhav/fuel_cell.m
- Supplementary Files_Anubhav/GJO.m
- Supplementary Files_Anubhav/levy.m
- Supplementary Files_Anubhav/MAINcost.m
- Supplementary Files_Anubhav/MAINemission.m
- Supplementary Files_Anubhav/multiobjective.m
- Supplementary Files_Anubhav/objectiveCost.m
- Supplementary Files_Anubhav/objectiveemission.m
- Supplementary Files_Anubhav/P_PV.m
- Supplementary Files_Anubhav/P_wind.m
- Supplementary Files_Anubhav/small_hydro.m
- Supplementary Files_Anubhav/UpdateSOC.m
