# Supplementary material for: A Golden Jackal based optimal operation and optimization of a virtual power plant involving renewable resources
Source: Sci Rep. 2025 Jul 7;15:24275. doi: 10.1038/s41598-025-09164-y (PMC12234729; doi:10.1038/s41598-025-09164-y)
Supplement: Supplementary file 1 — Supplementary Material 1 [file 41598_2025_9164_MOESM1_ESM.zip › Supplementary Files_Anubhav/EV_cons.m]

function [a,Eev] = EV_cons(x,Pt,Eev_1)
% Constraints for EV
eff=0.95;
Eev_0=5;
Eev= Eev_1+(eff*x*Pt); 

if (x*Pt) < (P_EV_char) && (Eev_0<=Eess(t)) && (Eev<=Eev_cap)
    a=1;
else
    a=0;
end

end
