# Supplementary material for: A Golden Jackal based optimal operation and optimization of a virtual power plant involving renewable resources
Source: Sci Rep. 2025 Jul 7;15:24275. doi: 10.1038/s41598-025-09164-y (PMC12234729; doi:10.1038/s41598-025-09164-y)
Supplement: Supplementary file 1 — Supplementary Material 1 [file 41598_2025_9164_MOESM1_ESM.zip › Supplementary Files_Anubhav/fuel_cell.m]

function [P_FC_max] = fuel_cell(PLR)

% The Output Power is the funtion of PLR

if PLR < 0.05
    eff=2.2716 ; r=6.6816;
else
    eff=0.9033*PLR^5-2.9996*PLR^4+3.6503*PLR^3 -2.0704*PLR^2+0.4623*PLR^1+0.37;
    r = 1.0785*PLR^4- 1.9739*PLR^3 + 1.5005*PLR^2- 0.2817*PLR^1+ 0.6838;  
end
P_FC_max= eff* r;

end
