# Supplementary material for: A Golden Jackal based optimal operation and optimization of a virtual power plant involving renewable resources
Source: Sci Rep. 2025 Jul 7;15:24275. doi: 10.1038/s41598-025-09164-y (PMC12234729; doi:10.1038/s41598-025-09164-y)
Supplement: Supplementary file 1 — Supplementary Material 1 [file 41598_2025_9164_MOESM1_ESM.zip › Supplementary Files_Anubhav/GJO.m]

function [Male_Jackal_score,Male_Jackal_pos,Convergence_curve] = GJO(Max_iter,C_POP,POP,nmbr_of_pop)
% Initialize the Golden jackal pair
Male_Jackal_pos=zeros(1,8);
Male_Jackal_score=inf; % This returns the scalar representation of positive infinity
Female_Jackal_pos=zeros(1,8);
Female_Jackal_score=inf;

Convergence_curve=zeros(1,Max_iter);

l=0;
while l<Max_iter

                E1=1.5*(1-(l/Max_iter));
                rl=0.01*levy(nmbr_of_pop,8,1.5); % c1 is a constant value=1.5 ,"rl" and Prey simulates the movement of prey in levy movement
%         [12]
 
        for i=1:nmbr_of_pop
            for j=1:8

                r1=rand(1); % r1 is a random number lies in the range [0,1]
                E0=2*r1-1;
                E=E1*E0; % Evading energy
            end
           
             if abs(E)<1 % Exploitation phase                            
                Male_Positions(i,j)=Male_Jackal_pos(j)-E*abs((rl(i,j)*Male_Jackal_pos(j)-POP(i,j)));
                Female_Positions(i,j)=Female_Jackal_pos(j)-E*abs((rl(i,j)*Female_Jackal_pos(j)-POP(i,j)));

            else
                % Exploration phase                 
                Male_Positions(i,j)=Male_Jackal_pos(j)-E*abs((Male_Jackal_pos(j)-rl(i,j)*POP(i,j)));
                Female_Positions(i,j)=Female_Jackal_pos(j)-E*abs((Female_Jackal_pos(j)-rl(i,j)*POP(i,j)));
             end
             Male_Jackal_pos(j)=(Male_Positions(i,j)+Female_Positions(i,j))/2;


    for i=1:nmbr_of_pop
                 
                 % Update the Male Jackal
                 if  C_POP(i,1)<Male_Jackal_score
                     Male_Jackal_score=C_POP(i,1);
                     Male_Jackal_pos=POP(i,:);
                 end
                 if C_POP(i,1)>Male_Jackal_score && C_POP(i,1)<Female_Jackal_score
                     Female_Jackal_score=C_POP(i,1);
                     Female_Jackal_pos=POP(i,:);
                 end 
    end
        end
        l=l+1;
        Convergence_curve(l)=Male_Jackal_score;
end
   
        
    
end
