# Supplementary material for: A Golden Jackal based optimal operation and optimization of a virtual power plant involving renewable resources
Source: Sci Rep. 2025 Jul 7;15:24275. doi: 10.1038/s41598-025-09164-y (PMC12234729; doi:10.1038/s41598-025-09164-y)
Supplement: Supplementary file 1 — Supplementary Material 1 [file 41598_2025_9164_MOESM1_ESM.zip › Supplementary Files_Anubhav/levy.m]

function [z] = levy(n,m,beta)
    sigma = ((gamma(1+beta)*sin(pi*beta/2))/(gamma((1+beta)/2)*beta*2^((beta-1)/2)))^(1/beta);
    v = random('Normal',0,1,n,m);
    mu=abs(v).^(1/beta);
    u = random('Normal',0,1,n,m); 

    z =(u.*sigma)./mu;
  
end
