# Supplementary material for: A Golden Jackal based optimal operation and optimization of a virtual power plant involving renewable resources
Source: Sci Rep. 2025 Jul 7;15:24275. doi: 10.1038/s41598-025-09164-y (PMC12234729; doi:10.1038/s41598-025-09164-y)
Supplement: Supplementary file 1 — Supplementary Material 1 [file 41598_2025_9164_MOESM1_ESM.zip › Supplementary Files_Anubhav/MAINemission.m]

%% This program is developed by Dr. Anubhav Kumar Pandey for the research work.
% Any unauthorized use is restricted and any modification requires prior permission. 
% Proper citation is required.

numJackals = 20; % Number of jackals (population size)
maxIterations = 200; % Maximum number of iterations
dim = 5; 
lb=5;
ub=10;
maxrun = 100;
% Initialize Jackal Positions 
jackals = lb + (ub - lb) .* rand(numJackals, dim);

% Initialize Best Solution
bestJackal = zeros(1, dim);
minEmission = inf; % Infinite emission initially

% Start Optimization Loop
for run = 1:maxrun
    run;
for iter = 1:maxIterations
    for i = 1:numJackals
        currentEmission = objectiveemission(jackals(i, :));
            if currentEmission < minEmission
                minEmission = currentEmission;
                bestJackal = jackals(i, :);
            end
    end
end
    % Update Jackals' Positions (Golden Jackal-inspired mechanism)
    for i = 1:numJackals
        r1 = rand(); % Random factor 1
        r2 = rand(); % Random factor 2
        jackals(i, :) = bestJackal + r1 .* (jackals(i, :) - bestJackal) + r2 .* (rand(1, dim) - 0.5);
        
        % Apply bounds
        jackals(i, :) = max(min(jackals(i, :), ub), lb);
    end
end
% Display Final Results
fprintf('Iteration %d: Optimized Emission = %.6f\n',iter, minEmission);
% disp('Optimized Variables:');
disp('bestJackal:');
disp(bestJackal);
