# Supplementary material for: A Golden Jackal based optimal operation and optimization of a virtual power plant involving renewable resources
Source: Sci Rep. 2025 Jul 7;15:24275. doi: 10.1038/s41598-025-09164-y (PMC12234729; doi:10.1038/s41598-025-09164-y)
Supplement: Supplementary file 1 — Supplementary Material 1 [file 41598_2025_9164_MOESM1_ESM.zip › Supplementary Files_Anubhav/multiobjective.m]

function F = multiobjective(x)

C_start_up_chp=20;
C_shut_down_chp=20;
C_start_up_SH=20;
C_shut_down_SH=20;
C_start_up_FC=0.03;
C_shut_down_FC=0.03;
C_Grid =0.220;
E_grid=[ 10 15 20 25 30 15 10 10 15 15 20 25 40 30 25 20 15 10 12 15 18 17 16 14];
SoC_Max=0.80;
SoC=0.40;
X=10;
C_investment=500;
delta=0.1;
w1=0.5;
C_startup_shutdown_chp=((x(:,1).*(1+x(:,1)))*C_start_up_chp)+((x(:,1).*(1+x(:,1))*C_shut_down_chp));
   C_startup_shutdown_SH=((x(:,1).*(1+x(:,1)))*C_start_up_SH)+((x(:,1).*(1+x(:,1))*C_shut_down_SH));
   C_startup_shutdown_FC=((x(:,1).*(1+x(:,1)))*C_start_up_FC)+((x(:,1).*(1+x(:,1))*C_shut_down_FC));
   for t=1:24
   C_purchased_energy = C_Grid * E_grid(t);
   end
    DoD = (SoC_Max - SoC) / SoC_Max;
    N_cl = X * DoD;
    C_degradation_of_battries = (C_investment*DoD*SoC*delta)/N_cl;
     C_cost=sum((C_startup_shutdown_chp + C_startup_shutdown_SH + C_startup_shutdown_FC + C_purchased_energy + C_degradation_of_battries));
   P_tp_phse=0.005 * 10^6;
P_tp_hou=0.0025*10^6;
P_tp_pou=0.001*10^6;
w2=0.5;
e_pou=((x(:,1)+(x(:,2)+x(:,3))*P_tp_pou));
   e_hou=((x(:,1)+(x(:,2)+x(:,3))*P_tp_hou));
   e_phse=((x(:,1)+(x(:,2)+x(:,3))*P_tp_phse));
C_emission =  (e_pou + e_hou+ e_phse); 
 F=w1*C_cost+w2 *C_emission;
end
