# Supplementary material for: A Golden Jackal based optimal operation and optimization of a virtual power plant involving renewable resources
Source: Sci Rep. 2025 Jul 7;15:24275. doi: 10.1038/s41598-025-09164-y (PMC12234729; doi:10.1038/s41598-025-09164-y)
Supplement: Supplementary file 1 — Supplementary Material 1 [file 41598_2025_9164_MOESM1_ESM.zip › Supplementary Files_Anubhav/objectiveemission.m]

function F = objectiveemission(x)


P_tp_phse=0.005 * 10^6;
P_tp_hou=0.0025*10^6;
P_tp_pou=0.001*10^6;
w2=0.5;
e_pou=((x(:,1)+(x(:,2)+x(:,3))*P_tp_pou));
   e_hou=((x(:,1)+(x(:,2)+x(:,3))*P_tp_hou));
   e_phse=((x(:,1)+(x(:,2)+x(:,3))*P_tp_phse));
C_emission =  (e_pou + e_hou+ e_phse); 
  F=w2*C_emission;
end
