# Supplementary material for: A Golden Jackal based optimal operation and optimization of a virtual power plant involving renewable resources
Source: Sci Rep. 2025 Jul 7;15:24275. doi: 10.1038/s41598-025-09164-y (PMC12234729; doi:10.1038/s41598-025-09164-y)
Supplement: Supplementary file 1 — Supplementary Material 1 [file 41598_2025_9164_MOESM1_ESM.zip › Supplementary Files_Anubhav/P_PV.m]

function[P_pv_max] = P_PV(Ir,Tc)

N=195;
V_MPP=17.32;
I_MPP= 4.76;
KV=0.0144;
KI= 0.003;
Voc= 21.98;
Isc=5.32;
FF=(I_MPP*V_MPP)/(Voc*Isc);

Vs=Voc-KV.*Tc;
Is=Ir*(Isc+KI.*(Tc-25));


P_pv_max = (Vs.*Is*FF.*N)*10^(-6);

end
