# Supplementary material for: A Golden Jackal based optimal operation and optimization of a virtual power plant involving renewable resources
Source: Sci Rep. 2025 Jul 7;15:24275. doi: 10.1038/s41598-025-09164-y (PMC12234729; doi:10.1038/s41598-025-09164-y)
Supplement: Supplementary file 1 — Supplementary Material 1 [file 41598_2025_9164_MOESM1_ESM.zip › Supplementary Files_Anubhav/P_wind.m]

function [P_wind_max] = P_wind(V)
P_rated=3;
Vin=2.5;
Vout=20;
Vrated=12.5;
N=4;
if Vin <=V && V<Vout
    P_wind_max = N*P_rated*((V-Vin)/(Vrated-Vin))^3;
elseif V< Vin || V>Vout
     P_wind_max =0;
end

end
