# Supplementary material for: A Golden Jackal based optimal operation and optimization of a virtual power plant involving renewable resources
Source: Sci Rep. 2025 Jul 7;15:24275. doi: 10.1038/s41598-025-09164-y (PMC12234729; doi:10.1038/s41598-025-09164-y)
Supplement: Supplementary file 1 — Supplementary Material 1 [file 41598_2025_9164_MOESM1_ESM.zip › Supplementary Files_Anubhav/small_hydro.m]

function [P_SH_max] = small_hydro(G)

H=55;
g=9.81;
eff= 0.751;
P_SH_max = (G*(10^3)*H*g*eff)*10^(-6);

end
